# Supplementary material for: Preclinical Characterization of the Anti-Leukemia Activity of the CD33/CD16a/NKG2D Immune-Modulating TriNKET® CC-96191
Source: Cancers (Basel). 2024 Feb 22;16(5):877. doi: 10.3390/cancers16050877 (PMC10931532; doi:10.3390/cancers16050877)
Supplement: Supplementary file 1 [file cancers-16-00877-s001.zip]

Archive with 1 entries (1 files):
- cancers-2861438-supplementary.pdf
